# Supplementary material for: Systematic Review of Genetic Modifiers Associated with the Development and/or Progression of Nephropathy in Patients with Sickle Cell Disease
Source: Int J Mol Sci. 2024 May 16;25(10):5427. doi: 10.3390/ijms25105427 (PMC11121490; doi:10.3390/ijms25105427)
Supplement: Supplementary file 1 [file ijms-25-05427-s001.zip]

Archive with 1 entries (1 files):
- ijms-2977087-supplementary.pdf
